# Supplementary material for: Autonomous buckling of micrometer-sized lipid-protein membrane patches constructed by Dictyostelium discoideum
Source: J Biol Eng. 2015 Jan 21;9:3. doi: 10.1186/1754-1611-9-3 (PMC4429478; doi:10.1186/1754-1611-9-3)
Supplement: Supplementary file 2 — Additional file 2: Video 1: Movie of the time-course change of Dictyostelium lipid patch. We captured the movie by typical bright field microscopy (time interval per frame = 6 s). The buckling motion of the lipid patch occurred remarkably for initial 10 min after AX4 cytosol injection (24 – 30 s). The size of the observation space is 210 μm x 210 μm. (ZIP 6 MB) [file 13036_2014_165_MOESM2_ESM.zip]

Archive with 1 entries (1 files):
- 10133_7889977051481198_MOESM2_ESM.mpeg
