# Supplementary material for: Autonomous buckling of micrometer-sized lipid-protein membrane patches constructed by Dictyostelium discoideum
Source: J Biol Eng. 2015 Jan 21;9:3. doi: 10.1186/1754-1611-9-3 (PMC4429478; doi:10.1186/1754-1611-9-3)
Supplement: Supplementary file 3 — Additional file 3: Video 2: Movie of the time-course change of Dictyostelium lipid patch. We captured the movie by the confocal laser scanning fluorescence microscopy with both Red and Green detection modes (time interval per frame = 6 s). The PTEN-GFP and PH-crac-RFP localization on the Dictyostelium lipid patch occurred after injection of cytosol extract of PH-crac-RFP/PTEN-GFP co-expressing cells (24 – 30 s). The size of the observation space is 210 μm x 210 μm. (ZIP 5 MB) [file 13036_2014_165_MOESM3_ESM.zip]

Archive with 1 entries (1 files):
- 10133_7889977051481198_MOESM3_ESM.mpeg
