# Supplementary material for: Autonomous buckling of micrometer-sized lipid-protein membrane patches constructed by Dictyostelium discoideum
Source: J Biol Eng. 2015 Jan 21;9:3. doi: 10.1186/1754-1611-9-3 (PMC4429478; doi:10.1186/1754-1611-9-3)
Supplement: Supplementary file 4 — Additional file 4: Video 3: Movie of the time-course change of Dictyostelium lipid patch. We captured the movie by the typical bright field microscopy (time interval per frame = 6 s). The buckling motion occurred remarkably for initial 10 min after injection of cytosol extract of PH-crac-RFP/PTEN-GFP co-expressing cells (24 – 30 s). The size of the observation space is 210 μm x 210 μm. (ZIP 6 MB) [file 13036_2014_165_MOESM4_ESM.zip]

Archive with 1 entries (1 files):
- 10133_7889977051481198_MOESM4_ESM.mpeg
